# Supplementary material for: A multi-stakeholder survey on communicating cost-effectiveness uncertainties to stakeholders: a case study of ICER
Source: Health Aff Sch. 2026 Jan 19;4(3):qxag009. doi: 10.1093/haschl/qxag009 (PMC12993711; doi:10.1093/haschl/qxag009)
Supplement: qxag009_Supplementary_Data [file qxag009_supplementary_data.zip]

Archive with 6 entries (6 files):
- CEA_Uncertainty_Versteeeg coi_disclosure_AMT.docx
- CEA_Uncertainty_Versteeeg coi_disclosure_Leopold.docx
- CEA_Uncertainty_Versteeeg coi_disclosure_ollendorf_Nov 2025.docx
- CEA_Uncertainty_Versteeeg coi_disclosure-JV.docx
- CEA_Uncertainty_Versteeeg coi_disclosure-WG.docx
- CEA_Uncertainty_Versteeg_Appendix 1-3.pdf
